# Supplementary material for: What Are the Maternal Factors that Potentially Intervenes in the Nutritional Composition of Human Milk?
Source: Nutrients. 2021 May 10;13(5):1587. doi: 10.3390/nu13051587 (PMC8151127; doi:10.3390/nu13051587)
Supplement: Supplementary file 1 [file nutrients-13-01587-s001.zip]

Archive with 1 entries (1 files):
- nutrients-1173649-supplementary.pdf
